# Supplementary material for: EGFR inhibition leads to enhanced desmosome assembly and cardiomyocyte cohesion via ROCK activation
Source: JCI Insight. 2023 Mar 22;8(6):e163763. doi: 10.1172/jci.insight.163763 (PMC10070108; doi:10.1172/jci.insight.163763)
Supplement: Supplemental data set 1 [file jciinsight-8-163763-s221.xlsx]

## Sheet: 15min PTK
Kinase Uniprot ID	Kinase Name	Mean Specificity Score	Mean Significance Score	Mean Final Score	Median Final score	Mean Kinase Statistic	Median Kinase Statistic	SD Kinase Statitistic	Mean peptide set size
P51451	BLK	1.71895	0.55283	2.27178	1.94021	-0.610385	-0.622453	0.149422	20.7778
P54756	EphA5	1.23657	0.681937	1.91851	1.91851	-0.929431	-0.929431	NA	3
P06239	Lck	0.998844	0.519993	1.51884	1.54687	-0.430364	-0.432662	0.0108863	28.3333
P06213	InSR	0.914608	0.519993	1.4346	1.40605	-0.449152	-0.44551	0.0156991	22.2222
P07947	Yes	0.887868	0.491774	1.37964	1.36452	-0.430243	-0.435128	0.0813811	24
Q06418	Tyro3/Sky	0.877124	0.506191	1.38332	1.34973	-0.370529	-0.376883	0.0384678	39.1111
Q08345	DDR1	0.812344	0.686133	1.49848	1.46082	-0.744182	-0.744182	0	3
P09619	PDGFR[beta]	0.807915	0.479309	1.28722	1.3677	-0.488501	-0.524159	0.0810318	11.1111
Q16620	TRKB	0.796448	0.477952	1.2744	1.21393	-0.445632	-0.471415	0.0455336	16.8889
P35916	FLT4	0.658495	0.529578	1.18807	1.16588	-0.414351	-0.414889	0.107806	13
Q9UM73	ALK	0.65197	0.357769	1.00974	1.27084	-0.341441	-0.379168	0.0950324	37.4444
P07333	FmS/CSFR	0.649882	0.356113	1.006	1.07971	-0.509626	-0.442645	0.13195	7.44444
P08631	HCK	0.636875	0.32156	0.958435	1.20935	-0.263597	-0.388757	0.237417	23.6667
P41240	CSK	0.629891	0.482102	1.11199	1.19366	-0.336441	-0.338479	0.0329878	37.5556
P43405	Syk	0.624174	0.323919	0.948094	0.877889	-0.30656	-0.29167	0.0330423	65.6667
P42685	FRK	0.600572	0.379778	0.98035	0.836839	-0.323078	-0.28933	0.0602994	50.7778
P14616	IRR	0.586615	0.469423	1.05604	0.936643	-0.51311	-0.456934	0.112352	4.5
P07949	Ret	0.544678	0.37172	0.916398	0.938548	-0.370083	-0.370243	0.037724	14.1111
Q08881	ITK	0.531206	0.43014	0.961346	0.798079	-0.336848	-0.305386	0.0771883	30.4444
P07332	Fes	0.528247	0.478932	1.00718	0.98821	-0.381884	-0.348191	0.0999955	11.8889
P07948	Lyn	0.525544	0.257846	0.78339	0.801695	-0.357068	-0.361993	0.0184355	18.3333
O60674	JAK2	0.498551	0.30295	0.801501	0.811848	-0.357348	-0.362101	0.0265709	15.3333
P21802	FGFR2	0.474969	0.409052	0.884021	0.930539	-0.364555	-0.369564	0.0946257	8.57143
P00533	EGFR	0.456477	0.39794	0.854417	0.815877	-0.29509	-0.294385	0.0362631	38.4444
P04626	HER2	0.45054	0.370948	0.821488	0.793714	-0.306436	-0.297647	0.0590785	27.4444
Q06187	BTK	0.450492	0.28511	0.735602	0.748888	-0.324263	-0.320445	0.0247543	18.7778
P22607	FGFR3	0.443479	0.411265	0.854745	0.729564	-0.356594	-0.328567	0.101057	7.66667
P43403	ZAP70	0.428178	0.357387	0.785565	0.890084	-0.278437	-0.296863	0.0357997	56.6667
P00519	Abl	0.415962	0.289505	0.705467	0.628563	-0.286224	-0.285748	0.0419715	44.6667
P08069	IGF1R	0.410595	0.30292	0.713515	0.692504	-0.322857	-0.306529	0.0839738	16.2222
P42679	CTK	0.399061	0.369204	0.768265	0.741669	-0.299018	-0.295588	0.0252474	27.3333
Q16288	TRKC	0.383955	0.304598	0.688553	0.677458	-0.305247	-0.301519	0.0778255	15.1111
Q12866	Mer	0.363228	0.360525	0.723753	0.839471	-0.273244	-0.291421	0.0562468	42.4444
P42681	TXK	0.357989	0.366764	0.724753	0.750293	-0.295014	-0.263609	0.0815473	24.4444
P23458	JAK1~b	0.352707	0.465139	0.817846	0.601902	0.382744	0.253939	0.257609	4.5
Q15303	HER4	0.351951	0.291005	0.642957	0.560541	-0.297865	-0.261039	0.0873525	23.4444
P06241	Fyn	0.351146	0.287778	0.638924	0.606298	-0.295515	-0.299875	0.015375	14.4444
P17948	FLT1	0.343175	0.246865	0.59004	0.523481	-0.289826	-0.278424	0.0706248	16.4444
P22455	FGFR4	0.338268	0.331041	0.669309	0.827572	-0.266596	-0.296661	0.136443	15.4444
P29317	EphA2	0.31855	0.279827	0.598377	0.521145	-0.343815	-0.324715	0.0243676	4.88889
P30530	Axl	0.306568	0.382091	0.688658	0.632644	-0.261352	-0.260026	0.0153086	52.5556
P29376	LTK	0.303614	0.244069	0.547683	0.540252	-0.255724	-0.258717	0.100758	15.2222
P16591	Fer	0.291585	0.228584	0.520169	0.430823	-0.268906	-0.215081	0.0955192	11.5556
P51813	Etk/BMX	0.289138	0.284181	0.573319	0.5867	-0.245001	-0.256112	0.081637	22.3333
P12931	Src	0.256264	0.243696	0.49996	0.36096	-0.22287	-0.226285	0.0689456	36.4444
P21860	HER3	0.255712	0.266464	0.522176	0.376428	-0.242246	-0.21215	0.0836853	40.4444
P42680	TEC	0.247647	0.284685	0.532332	0.563837	-0.233255	-0.252467	0.0487774	33.4444
P36888	FLT3	0.232544	0.261545	0.494089	0.0740238	-0.187641	-0.0379765	0.31483	12125
H0Y8A4	RYK	0.229819	0.269037	0.498856	0.519418	0.245693	0.238895	0.0683481	7.11111
Q13882	Brk	0.22326	0.302771	0.526031	0.533393	-0.240555	-0.243023	0.0265012	56.8889
P35968	KDR	0.223145	0.210552	0.433697	0.459871	-0.210124	-0.231815	0.063272	17
P42684	Arg	0.181601	0.211567	0.393167	0.40295	-0.202992	-0.178168	0.0475348	42.4444
P04629	TRKA	0.180245	0.266076	0.446321	0.405144	-0.179805	-0.132557	0.0698872	12.4444
P16234	PDGFR[alpha]	0.15969	0.179999	0.339689	0.393034	-0.186689	-0.219311	0.0882953	5.44444
P09769	Fgr	0.15065	0.192711	0.343361	0.218627	-0.157731	-0.0800021	0.148549	7.88889
P29320	EphA3	0.150216	0.294136	0.444353	0.444353	-0.205745	-0.205745	0	3
Q05397	FAK1	0.134313	0.189518	0.323831	0.376962	-0.184512	-0.200349	0.0367708	36.2222
P54764	EphA4	0.127554	0.200785	0.328339	0.102289	-0.181476	-0.0784364	0.12219	3.55556
Q14289	FAK2	0.112544	0.233111	0.345655	0.341344	-0.152508	-0.143744	0.0567388	30.3333
P10721	Kit	0.104733	0.126256	0.230989	0.102263	-0.0973513	-0.0734485	0.149237	14.5556
P11362	FGFR1	0.0996488	0.153514	0.253163	0.252899	-0.0264822	-0.00415601	0.138546	13
Q9H3Y6	Srm	0.0982201	0.18351	0.28173	0.236021	-0.168373	-0.159427	0.0211389	40
Q04912	Ron	0.0860561	0.133644	0.2197	0.293965	-0.10006	-0.130937	0.076257	7.11111
P21709	EphA1	0.0647037	0.0757952	0.140499	0.168402	0.103282	0.125523	0.0497327	4.2
P29322	EphA8	0.0548788	0.0986165	0.153495	0.0150229	0.0727796	0.0187872	0.0935176	3.66667
P08581	Met	0.0187603	0.032085	0.0508453	0.0627149	-0.0404806	-0.0528399	0.0398649	27.5556

## Sheet: 30min PTK
Kinase Uniprot ID	Kinase Name	Mean Specificity Score	Mean Significance Score	Mean Final Score	Median Final score	Mean Kinase Statistic	Median Kinase Statistic	SD Kinase Statitistic	Mean peptide set size
P08631	HCK	2.09002	0.397507	2.48752	2.43086	-0.431631	-0.395486	0.0732473	23.6667
P51451	BLK	1.75459	0.30519	2.05978	2.03886	-0.402173	-0.383343	0.0552262	20.7778
P07948	Lyn	1.55949	0.257775	1.81726	1.91793	-0.404656	-0.381862	0.0327501	18.3333
P09619	PDGFR[beta]	1.41736	0.42574	1.8431	1.80956	-0.486144	-0.418185	0.0957531	11.1111
Q14289	FAK2	1.37924	0.242747	1.62198	1.59285	-0.319687	-0.298686	0.0332367	30.3333
P16234	PDGFR[alpha]	1.34893	0.482128	1.83105	1.84588	-0.614411	-0.660595	0.07054	5.44444
P07947	Yes	1.31199	0.370861	1.68285	1.67334	-0.34789	-0.332368	0.0622511	24
P42684	Arg	1.21116	0.193046	1.4042	0.874909	-0.260955	-0.257388	0.0369038	42.4444
P00519	Abl	0.958771	0.1332	1.09197	1.15243	-0.254465	-0.253554	0.0115044	44.6667
P43405	Syk	0.912032	0.218963	1.13099	1.00945	-0.229989	-0.215824	0.0205687	65.6667
P07332	Fes	0.760552	0.219955	0.980507	1.02462	-0.318117	-0.31689	0.0786433	11.8889
Q13882	Brk	0.751058	0.1332	0.884258	0.855762	-0.226685	-0.226545	0.0205286	56.8889
P12931	Src	0.717177	0.204177	0.921354	0.913612	-0.239534	-0.242523	0.0281431	36.4444
P21860	HER3	0.688574	0.146018	0.834592	0.786939	-0.233527	-0.224948	0.0269849	40.4444
P54756	EphA5	0.665546	0.30103	0.966576	0.966576	-0.379039	-0.379039	NA	3
P06241	Fyn	0.664123	0.212017	0.87614	0.802102	-0.283837	-0.263493	0.0688933	14.4444
P10721	Kit	0.649936	0.273116	0.923052	0.58658	-0.300722	-0.209579	0.166964	14.5556
P43403	ZAP70	0.63808	0.197768	0.835848	0.831573	-0.217124	-0.217322	0.0189968	56.6667
P14616	IRR	0.531539	0.0901428	0.621682	0.537935	-0.302007	-0.26609	0.071833	4.5
P06239	Lck	0.515203	0.197059	0.712262	0.750616	-0.224481	-0.227964	0.0120365	28.3333
P29322	EphA8	0.505189	0.23211	0.737298	0.579556	0.290108	0.228596	0.106541	3.66667
P54764	EphA4	0.422292	0.157138	0.57943	0.192313	-0.250942	-0.10105	0.17775	3.55556
P30530	Axl	0.370574	0.152427	0.523002	0.482181	-0.194556	-0.1876	0.0196178	52.5556
P09769	Fgr	0.364198	0.131021	0.495219	0.343541	-0.180948	-0.139023	0.0879642	7.88889
P29317	EphA2	0.347241	0.140514	0.487756	0.574936	-0.210664	-0.25531	0.0822853	4.88889
Q9UM73	ALK	0.301161	0.0846232	0.385784	0.370468	-0.181018	-0.180408	0.0201164	37.4444
P04629	TRKA	0.28363	0.0882188	0.371848	0.343327	-0.166579	-0.156905	0.0456798	12.4444
P42679	CTK	0.275038	0.0565868	0.331625	0.378275	-0.151833	-0.182429	0.0672846	27.3333
Q08345	DDR1	0.274723	0.0958256	0.370549	0.373192	-0.183601	-0.183601	0	3
P08069	IGF1R	0.25437	0.0568271	0.311197	0.351067	-0.158053	-0.166653	0.0261283	16.2222
P07949	Ret	0.236743	0.0744738	0.311217	0.292369	-0.143189	-0.154016	0.0552813	14.1111
Q16620	TRKB	0.230775	0.0694499	0.300224	0.326058	-0.149132	-0.158063	0.0407843	16.8889
Q06187	BTK	0.224369	0.0964707	0.32084	0.319879	-0.153498	-0.156842	0.0179884	18.7778
Q16288	TRKC	0.201618	0.0638867	0.265505	0.291005	-0.136764	-0.147721	0.0561698	15.1111
P51813	Etk/BMX	0.193822	0.0849707	0.278792	0.285593	-0.142817	-0.145304	0.0295754	22.3333
P29376	LTK	0.181695	0.0626674	0.244363	0.213564	-0.131617	-0.130287	0.0388947	15.2222
P42685	FRK	0.176939	0.0964624	0.273401	0.318043	-0.140707	-0.17077	0.0470658	50.7778
P06213	InSR	0.165741	0.0568271	0.222569	0.183857	-0.130672	-0.121509	0.0308734	22.2222
Q05397	FAK1	0.163702	0.0915942	0.255296	0.212908	-0.136205	-0.12867	0.0346929	36.2222
Q15303	HER4	0.159441	0.11013	0.269572	0.209335	-0.1274	-0.113292	0.0380304	23.4444
Q04912	Ron	0.152394	0.0362023	0.188597	0.198185	-0.109331	-0.10268	0.0340203	7.11111
P07333	FmS/CSFR	0.147002	0.0410452	0.188047	0.173019	-0.101825	-0.098201	0.0420196	7.44444
P36888	FLT3	0.136897	0.0223967	0.159294	0.111863	0.0900108	0.0486854	0.0756484	12125
H0Y8A4	RYK	0.114838	0.042469	0.157307	0.0419142	-0.0696904	-0.0302278	0.0761775	7.11111
P17948	FLT1	0.0992921	0.04712	0.146412	0.107276	-0.0767463	-0.0652638	0.0386896	16.4444
P35916	FLT4	0.0967969	0.0810378	0.177835	0.170465	-0.0738038	-0.0715617	0.051209	13
P22455	FGFR4	0.0939776	0.0483993	0.142377	0.0886293	-0.065704	-0.0562516	0.0751058	15.4444
P16591	Fer	0.091236	0.0429868	0.134223	0.153663	-0.0492344	-0.0688041	0.0735781	11.5556
P11362	FGFR1	0.0847661	0.0199087	0.104675	0.106793	0.0660966	0.0924185	0.0444357	13
Q9H3Y6	Srm	0.0722336	0.0418216	0.114055	0.121549	-0.111479	-0.118329	0.0172778	40
P23458	JAK1~b	0.0691652	0	0.0691652	0.0680413	0.027537	0.0504277	0.0457813	4.5
P35968	KDR	0.0668951	0.0729853	0.13988	0.137272	-0.0621924	-0.0701431	0.0305685	17
Q12866	Mer	0.0651138	0.0517996	0.116913	0.0886293	-0.105268	-0.0972171	0.0273402	42.4444
P22607	FGFR3	0.0612178	0.0225574	0.0837752	0.091145	-0.0503274	-0.045298	0.026228	7.66667
Q06418	Tyro3/Sky	0.0605769	0.0780938	0.138671	0.138576	-0.106117	-0.108716	0.0165856	39.1111
P21802	FGFR2	0.0601791	0.0193349	0.0795141	0.088625	-0.0493241	-0.045298	0.0240895	8.57143
Q08881	ITK	0.0588475	0.0734029	0.13225	0.0781825	-0.0849479	-0.082754	0.0225248	30.4444
P08581	Met	0.0581371	0.0462365	0.104374	0.11227	-0.0801466	-0.0817154	0.0165515	27.5556
O60674	JAK2	0.0541164	0.00508417	0.0592006	0.0438316	-0.0533028	-0.0501476	0.016296	15.3333
P42680	TEC	0.0529469	0.0672341	0.120181	0.111306	-0.0893099	-0.10756	0.0337567	33.4444
P04626	HER2	0.0516239	0.0780938	0.129718	0.129922	-0.077258	-0.0757819	0.0135152	27.4444
P42681	TXK	0.0473545	0.0348394	0.0821939	0.0791215	-0.0148534	-0.0389374	0.068893	24.4444
P21709	EphA1	0.0385799	0.00895869	0.0475385	0.0268721	0.0312353	0.0233421	0.0176496	4.2
P29320	EphA3	0.0334143	0	0.0334143	0.0334143	0.026954	0.026954	0	3
P00533	EGFR	0.0271177	0.0348394	0.0619571	0.0707426	-0.0740627	-0.0829795	0.039341	38.4444
P41240	CSK	0.0201495	0.0503435	0.0704931	0.0571272	-0.0418296	-0.0514277	0.0531951	37.5556

## Sheet: 60min PTK
Kinase Uniprot ID	Kinase Name	Mean Specificity Score	Mean Significance Score	Mean Final Score	Median Final score	Mean Kinase Statistic	Median Kinase Statistic	SD Kinase Statitistic	Mean peptide set size
Q08345	DDR1	1.11363	0.966576	2.08021	2.07448	0.847636	0.847636	0	3
P00519	Abl	1.09675	0.102252	1.19901	1.22659	0.164549	0.15735	0.0376002	44.6667
O60674	JAK2	1.027	0.181999	1.209	1.19818	0.313659	0.30767	0.0237074	15.3333
P17948	FLT1	1.0005	0.342553	1.34305	1.34104	0.306217	0.323787	0.0678114	16.4444
P00533	EGFR	0.872833	0.136871	1.0097	0.870516	0.155964	0.151326	0.0375388	38.4444
P51451	BLK	0.824503	0.0970819	0.921585	0.918653	-0.24234	-0.197606	0.0876258	20.7778
P36888	FLT3	0.813819	0.279254	1.09307	0.986896	-0.459783	-0.356933	0.491949	12125
P42684	Arg	0.760018	0.0808201	0.840838	0.891706	0.136873	0.155136	0.0486578	42.4444
P14616	IRR	0.675233	0.197519	0.872752	0.722394	-0.381998	-0.317593	0.128811	4.5
P21860	HER3	0.668311	0.0488039	0.717115	0.61343	-0.137716	-0.116747	0.0905849	40.4444
P04626	HER2	0.659367	0.128512	0.787879	0.730338	0.175003	0.163997	0.0743716	27.4444
Q13882	Brk	0.633089	0.0315813	0.66467	0.623423	0.0945591	0.090286	0.0145645	56.8889
P54764	EphA4	0.585049	0.297546	0.882595	0.677384	0.36537	0.276519	0.105364	3.55556
P07333	FmS/CSFR	0.571283	0.164747	0.736031	0.90815	0.275037	0.276189	0.179076	7.44444
Q9H3Y6	Srm	0.534891	0.0425892	0.57748	0.528708	0.10924	0.0966342	0.0330117	40
P16591	Fer	0.51839	0.118757	0.637146	0.401148	0.179035	0.16241	0.09443	11.5556
P35916	FLT4	0.491654	0.105768	0.597423	0.618704	0.177663	0.188215	0.0937443	13
P23458	JAK1~b	0.484578	0.186832	0.671409	0.771948	0.277379	0.313654	0.0725518	4.5
P08631	HCK	0.481328	0.0455938	0.526922	0.646853	-0.0995723	-0.140951	0.0954035	23.6667
P42681	TXK	0.449757	0.0854253	0.535182	0.534724	-0.121879	-0.118924	0.0868506	24.4444
P06241	Fyn	0.424624	0.0736897	0.498314	0.581526	-0.13513	-0.156979	0.113481	14.4444
P35968	KDR	0.409148	0.116209	0.525357	0.495943	0.146196	0.150869	0.0448192	17
Q16620	TRKB	0.392363	0.139609	0.531972	0.539643	0.141401	0.137669	0.00718643	16.8889
P07947	Yes	0.392065	0.0398164	0.431881	0.440567	-0.111124	-0.124054	0.036301	24
P04629	TRKA	0.38022	0.0688206	0.449041	0.193535	-0.122493	-0.0838797	0.138584	12.4444
P42680	TEC	0.349569	0.0679093	0.417478	0.166272	-0.0137576	0.0339795	0.141774	33.4444
P41240	CSK	0.343445	0.0859371	0.429382	0.579952	0.0666744	0.119148	0.0800427	37.5556
P29322	EphA8	0.336116	0.134384	0.4705	0.466416	0.21674	0.209775	0.0120637	3.66667
P30530	Axl	0.331255	0.0447935	0.376049	0.411325	0.0588918	0.0609713	0.00464335	52.5556
P08581	Met	0.309831	0.0398164	0.349648	0.363552	-0.0939465	-0.108185	0.0317907	27.5556
Q15303	HER4	0.302484	0.0784543	0.380939	0.355463	0.0974987	0.0980242	0.0205707	23.4444
P06239	Lck	0.294117	0.0447935	0.33891	0.356374	-0.0915322	-0.088861	0.0162131	28.3333
P07949	Ret	0.291557	0.0901554	0.381713	0.365043	0.122885	0.102335	0.0397055	14.1111
P54756	EphA5	0.259637	0.0447935	0.304431	0.304431	-0.172244	-0.172244	NA	3
P29376	LTK	0.251421	0.0520753	0.303496	0.208469	-0.101218	-0.0800861	0.110207	15.2222
P29320	EphA3	0.235876	0.0447935	0.280669	0.280669	-0.149209	-0.149209	0	3
P12931	Src	0.224921	0	0.224921	0.238072	0.00561775	0.0361639	0.0629597	36.4444
P43403	ZAP70	0.223386	0.0099541	0.23334	0.16877	-0.0412015	-0.0320846	0.0386157	56.6667
Q9UM73	ALK	0.213589	0.0105271	0.224116	0.227678	-0.0419931	-0.0466957	0.0490435	37.4444
Q04912	Ron	0.195487	0.0770671	0.272554	0.180061	-0.0480828	-0.0480051	0.14881	7.11111
P22607	FGFR3	0.191692	0.0874809	0.279173	0.285445	-0.0810406	-0.119166	0.110382	7.66667
P21802	FGFR2	0.190563	0.088673	0.279236	0.250728	-0.0598602	-0.0818021	0.115299	8.57143
Q08881	ITK	0.190107	0.0582135	0.248321	0.280248	-0.0566933	-0.0562709	0.0504503	30.4444
P16234	PDGFR[alpha]	0.187175	0.0643057	0.251481	0.17439	0.109826	0.0795289	0.0514673	5.44444
P09619	PDGFR[beta]	0.187051	0.10459	0.291641	0.429793	0.0701896	0.127029	0.0816245	11.1111
P10721	Kit	0.185375	0.0363329	0.221708	0.152699	0.0789293	0.0669982	0.0277601	14.5556
P09769	Fgr	0.184428	0.0099541	0.194382	0.0438316	-0.0357841	-0.00415726	0.117347	7.88889
Q06418	Tyro3/Sky	0.183518	0.0516097	0.235127	0.204687	-0.0328177	-0.0361156	0.0446661	39.1111
P29317	EphA2	0.176873	0.0398164	0.216689	0.229216	-0.0516043	-0.11487	0.110219	4.88889
P07332	Fes	0.175186	0.0517996	0.226986	0.144844	0.0875332	0.0564289	0.0647602	11.8889
P22455	FGFR4	0.161558	0.0738379	0.235396	0.2776	0.0390891	0.052467	0.0775993	15.4444
P42685	FRK	0.156075	0	0.156075	0.164944	0.00609213	-0.0134567	0.0380427	50.7778
P42679	CTK	0.138006	0.0520643	0.19007	0.126679	0.0160193	0.01367	0.0485318	27.3333
H0Y8A4	RYK	0.122598	0.0254583	0.148056	0.123782	0.0725874	0.0539486	0.0289851	7.11111
P51813	Etk/BMX	0.110356	0.0412028	0.151559	0.0915171	-0.0226055	-0.0195532	0.0630073	22.3333
Q16288	TRKC	0.10996	0.0306626	0.140622	0.09691	0.00987854	-0.0142608	0.0581522	15.1111
P08069	IGF1R	0.095323	0.0099541	0.105277	0.123782	0.0449329	0.0493388	0.0306346	16.2222
Q14289	FAK2	0.0931157	0	0.0931157	0.0705811	-0.0208972	-0.0230043	0.0293554	30.3333
P06213	InSR	0.0880825	0.0348394	0.122922	0.136308	-0.0308437	-0.0374038	0.0241669	22.2222
Q12866	Mer	0.0861535	0.0099541	0.0961076	0.0705811	-0.00500873	-0.00566583	0.0279629	42.4444
P11362	FGFR1	0.0820704	0.0201224	0.102193	0.137272	-0.0454001	-0.0514062	0.026727	13
P21709	EphA1	0.0758129	0.0189488	0.0947617	0.0594835	-0.0110244	-0.0388681	0.0622605	4.2
P43405	Syk	0.0737792	0	0.0737792	0.0574959	-0.0129172	-0.00978132	0.0102438	65.6667
Q06187	BTK	0.0684995	0.0298623	0.0983618	0.102289	0.0264137	0.0198759	0.0281088	18.7778
P07948	Lyn	0.0653716	0	0.0653716	0.051587	-0.0174543	-0.0112541	0.0306906	18.3333
Q05397	FAK1	0.0596514	0.0099541	0.0696055	0.0419142	-0.0160416	-0.0121548	0.0141003	36.2222

## Sheet: 15min STK
Kinase Uniprot ID	Kinase Name	Mean Specificity Score	Mean Significance Score	Mean Final Score	Median Final score	Mean Kinase Statistic	Median Kinase Statistic	SD Kinase Statitistic	Mean peptide set size
Q9BWU1	CDK11	1.94234	0.966576	2.90892	2.82045	2.17932	2.17932	0	3
Q13164	ERK5	1.82723	0.966576	2.79381	2.76246	1.23862	1.17428	0.261925	10
P53778	p38[gamma]	1.90037	0.966576	2.86694	2.7113	1.45998	1.53022	0.410443	7
O14757	CHK1	1.65661	0.916321	2.57293	2.66555	1.2126	1.19921	0.127581	8
P50750	CDK9	1.58003	0.966576	2.54661	2.48945	1.30274	1.30653	0.00567666	6.66667
Q00534	CDK6	1.60373	0.966576	2.5703	2.48945	1.60078	1.52846	0.216954	3.88889
P11802	CDK4	1.47305	0.93495	2.408	2.4351	1.46724	1.52846	0.183652	4.22222
P06493	CDC2/CDK1	1.44808	0.966576	2.41466	2.41027	1.02126	1.05456	0.058341	10.3333
Q00532	CDKL1	1.22639	0.895416	2.1218	2.36022	1.24955	1.37569	0.335336	4
P28482	ERK2	1.71036	0.760519	2.47088	2.34371	0.962634	1.00122	0.0888942	13.1111
Q00535	CDK5	1.39863	0.966576	2.36521	2.34333	1.21186	1.21186	0	6
Q00526	CDK3	1.30695	0.872163	2.17912	2.26761	1.02922	0.989195	0.101645	8.55556
P27361	ERK1	1.38628	0.638868	2.02515	2.06712	0.896489	0.871343	0.132658	12.6667
P24941	CDK2	1.32725	0.552468	1.87971	1.85152	0.929311	0.894158	0.118788	11.5556
P50613	CDK7	1.13113	0.776817	1.90795	1.78984	0.908691	0.896391	0.12599	10.2222
O76039	CDKL5	0.983918	0.668849	1.65277	1.73307	0.984844	1.00323	0.302445	5875
Q13153	PAK1	0.987061	0.681937	1.669	1.70881	0.950674	0.950674	0	6
O00141	SGK1	0.686481	0.966576	1.65306	1.64851	0.757207	0.757207	0	3
Q13464	ROCK1	0.574354	0.752972	1.32733	1.57919	0.615026	0.653137	0.109393	4.71429
Q96L96	AlphaK1	0.812809	0.686133	1.49894	1.49894	0.907053	0.907053	0	3
P49137	MAPKAPK2	0.937548	0.360748	1.2983	1.31959	0.598991	0.613609	0.0678441	25.7778
Q8TD08	ERK7	0.785156	0.514279	1.29943	1.29943	0.729041	0.729041	NA	3
Q16512	PKN1/PRK1	0.544534	0.534019	1.07855	1.27116	0.582774	0.67055	0.108318	5
P45983	JNK1	0.821997	0.370606	1.1926	1.25794	0.603102	0.62471	0.0453522	18.6667
P53779	JNK3	0.785688	0.360172	1.14586	1.24535	0.594777	0.62471	0.0477053	18.3333
Q13535	ATR	0.684717	0.535439	1.22016	1.1747	0.722359	0.692599	0.089278	5.88889
Q16539	MAPK14	0.774057	0.450723	1.22478	1.15595	0.715523	0.688866	0.093497	8.88889
Q00537	PCTAIRE2	0.559091	0.511449	1.07054	1.07054	0.555117	0.555117	NA	3
P10398	ARAF	0.631361	0.38934	1.0207	1.03909	0.650159	0.650159	0	3
P15056	BRAF	0.612373	0.379143	0.991517	1.01276	0.627802	0.650159	0.0670702	3.11111
Q8NI60	ADCK3	0.557636	0.382514	0.94015	1.01276	0.564899	0.60099	0.0799778	7.77778
O43293	DAPK3	0.609065	0.391474	1.00054	1.00054	0.63148	0.63148	NA	3
P04049	RAF1	0.609948	0.378952	0.9889	0.9914	0.624308	0.57215	0.0656156	6.33333
Q96GD4	AurB/Aur1	0.571789	0.342733	0.914521	0.953723	0.589672	0.599762	0.092355	4.11111
O96017	CHK2	0.699427	0.336027	1.03545	0.952943	0.561297	0.554841	0.124818	19.4444
P41279	COT	0.538598	0.391474	0.930072	0.932081	0.538531	0.538531	0	3
P42345	mTOR/FRAP	0.443961	0.28697	0.730931	0.905068	0.445364	0.568552	0.23929	4.88889
Q16644	MAPKAPK3	0.800946	0.32162	1.12257	0.897896	0.553622	0.486354	0.144572	29.4444
P49840	GSK3[alpha]	0.571893	0.295849	0.867743	0.858099	0.58096	0.58096	0	3
O75676	MSK2	0.527204	0.299296	0.8265	0.819289	0.505297	0.505297	0	3
O60285	NuaK1	0.506162	0.297569	0.803732	0.809019	0.478766	0.478766	0	3
O15264	p38[delta]	0.49073	0.283799	0.774528	0.803415	0.475571	0.491568	0.085653	12.4444
O15075	DCAMKL1	0.427557	0.297569	0.725127	0.727127	0.418242	0.418242	0	4
P45984	JNK2	0.461098	0.328871	0.789969	0.715506	0.4726	0.423958	0.076173	14.6667
P23443	p70S6K	0.534266	0.29454	0.828806	0.712548	0.46396	0.47906	0.175342	16.2222
P51812	RSK2	0.460343	0.220404	0.680747	0.678824	0.472012	0.472012	0	8
Q9UPZ9	ICK	0.43553	0.216096	0.651626	0.672028	0.422695	0.422695	0	3
P49841	GSK3[beta]	0.45087	0.228978	0.679848	0.6714	0.429937	0.431882	0.00583584	3.88889
O75582	MSK1	0.435501	0.220404	0.655905	0.661695	0.459525	0.459525	0	8
Q9Y6S9	RSKL2	0.320305	0.297569	0.617875	0.621791	0.284224	0.284224	0	3
O14965	AurA/Aur2	0.385661	0.210294	0.595955	0.600527	0.375661	0.383686	0.0240732	5.11111
O75116	ROCK2	0.400419	0.21418	0.614598	0.52959	0.396374	0.366554	0.15059	4.8
O14920	IKK[beta]	0.317557	0.235187	0.552744	0.507754	0.286966	0.237404	0.0807028	3.66667
Q92772	CDKL2	0.473106	0.240951	0.714057	0.470533	0.454993	0.317796	0.336062	3.16667
Q15759	p38[beta]	0.350009	0.135018	0.485026	0.45327	0.336833	0.281449	0.091793	4.6
P49674	CK1[epsilon]	0.25649	0.151195	0.407686	0.407686	-0.240997	-0.240997	NA	3
Q9UHD2	TBK1	0.307081	0.103424	0.410505	0.398596	0.27052	0.262266	0.0433386	3.88889
P68400	CK2[alpha]1	0.28359	0.094744	0.378334	0.382094	-0.242306	-0.242306	0	3
Q96Q40	PFTAIRE2	0.261973	0.0857228	0.347696	0.365043	0.261764	0.26595	0.072502	5.77778
Q15139	PKD1	0.254509	0.094744	0.349253	0.346556	0.244384	0.244384	0	6
Q9UKE5	TNIK/ZC2	0.291312	0.0447935	0.336106	0.327123	0.255809	0.255809	0	3
Q15349	RSK1/p90RSK	0.236895	0.094744	0.331639	0.326846	0.218122	0.218122	0	6
O95819	HGK/ZC1	0.228419	0.094744	0.323162	0.318043	0.207731	0.198456	0.0257324	4.57143
P48729	CK1[alpha]	0.2782	0.106958	0.385158	0.309195	0.294034	0.271424	0.0792378	8.33333
P41743	PKC[iota]	0.241992	0.094744	0.336736	0.307993	0.304025	0.288192	0.042553	13.3333
P16066	ANP[alpha]	0.258595	0.150593	0.409188	0.296784	0.336236	0.288512	0.0782168	20.8889
Q15131	CDK10	0.200982	0.0520625	0.253045	0.296605	0.1965	0.200899	0.101459	5.11111
Q05513	PKC[zeta]	0.189788	0.074531	0.264319	0.291005	0.197369	0.200964	0.0106594	7.55556
Q15418	RSK3	0.188326	0.094744	0.28307	0.283169	0.230705	0.230705	0	10
O15111	IKK[alpha]	0.148408	0.0780938	0.226501	0.248407	-0.13213	-0.142304	0.0152602	3.66667
P05771	PKC[beta]	0.175504	0.0447935	0.220297	0.217424	0.203814	0.203814	0	9
O94921	PFTAIRE1	0.16938	0.0447935	0.214174	0.216134	-0.14606	-0.14606	0	3
Q04759	PKC[theta]	0.115778	0.094744	0.210522	0.204882	0.232115	0.24328	0.0326748	20.3333
P11309	Pim1	0.139631	0.094744	0.234375	0.196019	0.342536	0.326687	0.0250088	57.8889
Q02156	PKC[epsilon]	0.115383	0.094744	0.210127	0.196019	0.218144	0.219019	0.0368207	18.5556
O43930	PRKY	0.101125	0.0576126	0.158738	0.186259	0.146224	0.175938	0.127276	10.7778
Q9UBS0	p70S6K[beta]	0.088136	0.0954663	0.183602	0.178817	0.137327	0.198329	0.164768	23.7778
P24723	PKC[eta]	0.155992	0.0893888	0.245381	0.140619	0.216663	0.154738	0.0915914	13.5556
P31751	Akt2/PKB[beta]	0.0418675	0.094744	0.136611	0.122541	0.154489	0.144677	0.0251437	25
Q9UIK4	DAPK2	0.07149	0.0447935	0.116283	0.118451	-0.0711228	-0.0711228	0	3
Q86V86	Pim3	0.0306439	0.094744	0.125388	0.117936	0.255177	0.243751	0.0312555	54
P05129	PKC[gamma]	0.0921403	0.0558936	0.148034	0.107276	0.148164	0.111636	0.0672041	14.1111
P31749	Akt1/PKB[alpha]	0.0292361	0.0669937	0.0962298	0.0791215	0.143778	0.133893	0.0232857	27.4444
Q9P1W9	Pim2	0.0457363	0.0669937	0.11273	0.0763105	0.207886	0.194953	0.0308437	36.1111
Q05655	PKC[delta]	0.0274856	0.0403894	0.067875	0.0725906	0.103421	0.113855	0.0419233	21.7778
Q13131	AMPK[alpha]1	0.0277302	0.0447935	0.0725237	0.0589181	0.000419007	0.0176752	0.0470304	10.7778
P17252	PKC[alpha]	0.00870281	0.0447935	0.0534963	0.052682	0.086571	0.0797525	0.0146367	28.6667
Q9HBY8	SGK2	0.0267869	0.0248853	0.0516721	0.05061	0.00608294	0.00352729	0.065726	13.5556
P17612	PKA[alpha]	9.66065e-05	0.0503435	0.0504401	0.0447935	0.0799527	0.0758859	0.0347612	47.5556
Q13976	PKG1	0.00174948	0.0398164	0.0415659	0.0447935	-0.00785146	-0.0204328	0.0509349	37
Q8IWB6	SgK307	0.0438465	0	0.0438465	0.0428718	-0.044863	-0.044863	0	3
Q16566	CaMK4	0.0578811	0.038576	0.0964571	0.0177288	-0.0704011	-0.0238312	0.097617	12.4444
Q14164	IKK[epsilon]	0.0153474	0	0.0153474	0.0150229	0.0159844	0.0137518	0.00443011	5.77778
P51817	PRKX	0.00252723	0.0199082	0.0224354	0.00966115	0.0317269	0.0230843	0.0444363	29.4444
Q13237	PKG2	0.00028982	0.0099541	0.0102439	0	0.00500168	0.00924889	0.0218449	33

## Sheet: 30min STK
Kinase Uniprot ID	Kinase Name	Mean Specificity Score	Mean Significance Score	Mean Final Score	Median Final score	Mean Kinase Statistic	Median Kinase Statistic	SD Kinase Statitistic	Mean peptide set size
Q13464	ROCK1	2.42119	0.602557	3.02374	3.09259	0.819377	0.815405	0.0585663	4.71429
O75116	ROCK2	1.8648	0.499546	2.36435	2.51428	0.66994	0.727116	0.197296	4.8
Q00537	PCTAIRE2	1.79588	0.686133	2.48201	2.48201	0.748506	0.748506	NA	3
Q16512	PKN1/PRK1	1.94343	0.588641	2.53207	2.48201	0.654941	0.682518	0.0472849	5
P50750	CDK9	1.93198	0.360172	2.29215	2.31229	0.548118	0.56286	0.0221133	6.66667
P41743	PKC[iota]	1.75161	0.312118	2.06373	2.13835	0.397351	0.391115	0.0450675	13.3333
Q05513	PKC[zeta]	1.76271	0.393619	2.15633	2.13835	0.495248	0.501245	0.014187	7.55556
P49137	MAPKAPK2	1.38659	0.182162	1.56876	1.74184	0.276436	0.286938	0.0468817	25.7778
Q92772	CDKL2	1.11217	0.454382	1.56655	1.73041	0.525268	0.581434	0.137576	3.16667
Q15131	CDK10	1.33503	0.382947	1.71798	1.71238	0.520017	0.51425	0.0806181	5.11111
Q02156	PKC[epsilon]	1.35323	0.245165	1.59839	1.57551	0.326144	0.318649	0.048218	18.5556
O60285	NuaK1	1.0105	0.393619	1.40412	1.36831	0.518815	0.518815	0	3
Q16644	MAPKAPK3	1.21758	0.172966	1.39055	1.34379	0.272442	0.260901	0.0323052	29.4444
P24723	PKC[eta]	1.22588	0.255251	1.48113	1.32687	0.360495	0.313043	0.112909	13.5556
Q8NI60	ADCK3	0.971193	0.200093	1.17129	1.32687	0.332985	0.382087	0.108094	7.77778
Q04759	PKC[theta]	1.08792	0.218963	1.30688	1.28446	0.281774	0.277548	0.0101608	20.3333
P05771	PKC[beta]	1.00185	0.218963	1.22082	1.21896	0.342503	0.342503	0	9
P50613	CDK7	0.956541	0.246781	1.20332	1.16975	0.332311	0.325381	0.0893671	10.2222
P42345	mTOR/FRAP	0.859763	0.297569	1.15733	1.14528	0.375655	0.365427	0.0308126	4.88889
Q9P1W9	Pim2	0.988939	0.165299	1.15424	1.14137	0.23426	0.2315	0.0168577	36.1111
Q86V86	Pim3	0.925573	0.149967	1.07554	1.08551	0.206747	0.207727	0.00655568	54
P49840	GSK3[alpha]	0.774718	0.297569	1.07229	1.07746	0.401034	0.401034	0	3
P23443	p70S6K	0.861019	0.218963	1.07998	1.0487	0.277028	0.271628	0.0483001	16.2222
O15264	p38[delta]	0.708721	0.256856	0.965577	1.01427	0.247167	0.26251	0.0557821	12.4444
P05129	PKC[gamma]	0.856661	0.1817	1.03836	0.985614	0.283426	0.265516	0.0508739	14.1111
P11309	Pim1	0.954338	0.165299	1.11964	0.985614	0.20347	0.196487	0.0103303	57.8889
Q13153	PAK1	0.772215	0.218963	0.991178	0.983435	0.331527	0.331527	0	6
P15056	BRAF	0.701177	0.221849	0.923025	0.929593	0.364422	0.367008	0.00775684	3.11111
P10398	ARAF	0.700202	0.221849	0.922051	0.920819	0.367008	0.367008	0	3
Q96Q40	PFTAIRE2	0.694005	0.224768	0.918772	0.910745	0.323825	0.323051	0.0415624	5.77778
P49841	GSK3[beta]	0.616481	0.288835	0.905317	0.91018	0.311789	0.307588	0.0126034	3.88889
Q15759	p38[beta]	0.541732	0.200718	0.74245	0.797359	0.245099	0.258088	0.111495	4.6
O14920	IKK[beta]	0.603185	0.218963	0.822148	0.794081	0.312077	0.31237	0.0143642	3.66667
Q00535	CDK5	0.565366	0.218963	0.784329	0.787599	0.265023	0.265023	0	6
P04049	RAF1	0.602629	0.154902	0.757531	0.778325	0.269732	0.281188	0.0361914	6.33333
Q9Y6S9	RSKL2	0.547089	0.218963	0.766052	0.770259	0.304377	0.304377	0	3
O14757	CHK1	0.611944	0.149967	0.761911	0.762577	0.264329	0.263129	0.00834011	8
Q15139	PKD1	0.521367	0.221849	0.743216	0.741842	0.249725	0.249725	0	6
Q13164	ERK5	0.495719	0.213565	0.709284	0.717976	0.155076	0.230819	0.172928	10
Q9UPZ9	ICK	0.478809	0.216096	0.694906	0.694958	0.266127	0.266127	0	3
P51812	RSK2	0.470283	0.218963	0.689246	0.679887	0.22142	0.22142	0	8
P41279	COT	0.419184	0.220404	0.639588	0.631572	-0.234161	-0.234161	0	3
P06493	CDC2/CDK1	0.340331	0.184169	0.524499	0.625677	0.158687	0.203004	0.0789347	10.3333
Q05655	PKC[delta]	0.54718	0.107016	0.654195	0.61187	0.210749	0.204317	0.0153997	21.7778
P45984	JNK2	0.386542	0.236431	0.622973	0.601963	0.190265	0.187751	0.0155392	14.6667
Q9BWU1	CDK11	0.376887	0.220404	0.59729	0.597154	0.211649	0.211649	0	3
P24941	CDK2	0.542828	0.245645	0.788474	0.593651	0.239025	0.193827	0.079394	11.5556
O00141	SGK1	0.423867	0.153663	0.57753	0.587815	0.236822	0.236822	0	3
P16066	ANP[alpha]	0.431879	0.141534	0.573412	0.555019	0.191386	0.18471	0.0139236	20.8889
O75582	MSK1	0.410385	0.154902	0.565287	0.552842	0.202042	0.202042	0	8
P48729	CK1[alpha]	0.358615	0.165299	0.523914	0.530873	0.189057	0.183664	0.0188041	8.33333
P17612	PKA[alpha]	0.426082	0.094744	0.520826	0.521872	0.184594	0.185401	0.0103593	47.5556
P45983	JNK1	0.29626	0.218963	0.515223	0.519993	0.16672	0.172667	0.0118307	18.6667
Q8TD08	ERK7	0.36251	0.154902	0.517412	0.517412	-0.216739	-0.216739	NA	3
P53779	JNK3	0.27196	0.211707	0.483667	0.514813	0.159583	0.172667	0.0224252	18.3333
Q15349	RSK1/p90RSK	0.356251	0.154902	0.511153	0.513428	0.186546	0.186546	0	6
P31751	Akt2/PKB[beta]	0.395084	0.101428	0.496512	0.441531	0.183027	0.177348	0.0248858	25
P11802	CDK4	0.270541	0.141566	0.412108	0.432677	0.14999	0.155662	0.0170155	4.22222
Q00534	CDK6	0.292458	0.161079	0.453536	0.432677	0.161883	0.155662	0.0186625	3.88889
O15075	DCAMKL1	0.324392	0.0958256	0.420218	0.422853	0.185844	0.185844	0	4
O96017	CHK2	0.320679	0.0952099	0.415889	0.415384	0.17296	0.175178	0.0144288	19.4444
P31749	Akt1/PKB[alpha]	0.439491	0.108546	0.548037	0.415316	0.185365	0.1744	0.0308776	27.4444
P17252	PKC[alpha]	0.343179	0.10088	0.444059	0.408108	0.175725	0.163729	0.0217534	28.6667
O76039	CDKL5	0.230929	0.132243	0.363172	0.401878	0.124896	0.144765	0.0966399	5875
O43293	DAPK3	0.304518	0.093665	0.398183	0.398183	0.177309	0.177309	NA	3
Q96L96	AlphaK1	0.299517	0.0958256	0.395343	0.395343	-0.174015	-0.174015	0	3
Q9HBY8	SGK2	0.302466	0.0637484	0.366214	0.392313	0.126488	0.173368	0.0993051	13.5556
O43930	PRKY	0.234008	0.080374	0.314382	0.390593	0.12761	0.152742	0.0526078	10.7778
Q13131	AMPK[alpha]1	0.380719	0.116161	0.49688	0.38888	0.196063	0.165705	0.0514587	10.7778
Q13976	PKG1	0.467743	0.0725437	0.540286	0.38888	0.168426	0.172152	0.0459143	37
P51817	PRKX	0.283557	0.0786668	0.362224	0.360745	0.152441	0.167049	0.0466115	29.4444
O14965	AurA/Aur2	0.255236	0.093665	0.348901	0.343929	0.136023	0.137344	0.00396444	5.11111
P27361	ERK1	0.207175	0.0998794	0.307055	0.332805	0.11965	0.127839	0.064048	12.6667
Q00526	CDK3	0.209814	0.169933	0.379747	0.328827	0.124938	0.104507	0.0410713	8.55556
Q16539	MAPK14	0.25664	0.129611	0.386251	0.327145	0.151644	0.138997	0.0359705	8.88889
O75676	MSK2	0.226071	0.093665	0.319736	0.318419	0.12909	0.12909	0	3
O15111	IKK[alpha]	0.277297	0.0614436	0.338741	0.3124	0.162106	0.146748	0.0230375	3.66667
P49674	CK1[epsilon]	0.267606	0.0447935	0.3124	0.3124	0.155267	0.155267	NA	3
P28482	ERK2	0.211975	0.12947	0.341445	0.312303	0.12284	0.11065	0.0585035	13.1111
Q00532	CDKL1	0.170457	0.113118	0.283574	0.277226	0.0974539	0.0762494	0.126371	4
Q15418	RSK3	0.16061	0.094744	0.255354	0.25842	0.103389	0.103389	0	10
O94921	PFTAIRE1	0.196501	0.0447935	0.241295	0.241336	0.116144	0.116144	0	3
P53778	p38[gamma]	0.208476	0.0674271	0.275903	0.192465	0.0697276	0.0204978	0.120701	7
O95819	HGK/ZC1	0.0803676	0.0699979	0.150365	0.173718	-0.0495625	-0.0535242	0.00739466	4.57143
Q9UBS0	p70S6K[beta]	0.153487	0.0564666	0.209953	0.13098	0.108456	0.102607	0.0532126	23.7778
Q8IWB6	SgK307	0.0714919	0.047692	0.119184	0.115218	0.0442201	0.0442201	0	3
Q9UKE5	TNIK/ZC2	0.105733	0	0.105733	0.106799	-0.0679036	-0.0679036	0	3
Q13535	ATR	0.0894282	0	0.0894282	0.093665	-0.0554893	-0.058825	0.0100069	5.88889
Q9UHD2	TBK1	0.0497421	0.0248853	0.0746273	0.090551	-0.0259921	-0.0376065	0.0319036	3.88889
Q96GD4	AurB/Aur1	0.0552495	0	0.0552495	0.08302	-0.00131066	0.00180481	0.0461116	4.11111
Q13237	PKG2	0.0740546	0.0403894	0.114444	0.0607164	0.092041	0.0643953	0.0456764	33
Q14164	IKK[epsilon]	0.0587025	0	0.0587025	0.0486625	-0.038	-0.032112	0.0116836	5.77778
P68400	CK2[alpha]1	0.0512219	0	0.0512219	0.047692	0.030287	0.030287	0	3
Q16566	CaMK4	0.0535191	0.0099541	0.0634732	0.032452	0.0441062	0.0313445	0.0245294	12.4444
Q9UIK4	DAPK2	0.00630805	0	0.00630805	0.00436481	0.00444633	0.00444633	0	3

## Sheet: 60min STK
Kinase Uniprot ID	Kinase Name	Mean Specificity Score	Mean Significance Score	Mean Final Score	Median Final score	Mean Kinase Statistic	Median Kinase Statistic	SD Kinase Statitistic	Mean peptide set size
Q13131	AMPK[alpha]1	2.16533	0.966576	3.1319	3.18842	2.36608	2.29532	0.107488	10.7778
P48729	CK1[alpha]	2.14167	0.966576	3.10825	3.06349	2.5102	2.56387	0.216518	8.33333
Q9UIK4	DAPK2	2.20355	0.966576	3.17012	3.06349	3.35412	3.35412	0	3
P17612	PKA[alpha]	1.99201	0.966576	2.95858	2.96658	1.81868	1.81737	0.0325029	47.5556
Q9HBY8	SGK2	2.02645	0.966576	2.99303	2.88739	2.29698	2.23595	0.264173	13.5556
P51817	PRKX	1.54456	0.966576	2.51114	2.5516	1.90961	1.91991	0.0551329	29.4444
Q16539	MAPK14	1.81236	0.966576	2.77894	2.30382	2.52848	2.16784	0.586565	8.88889
P42345	mTOR/FRAP	1.06745	0.966576	2.03402	2.18842	2.24385	2.30507	0.178574	4.88889
O43930	PRKY	1.04036	0.966576	2.00694	2.03208	2.07735	1.99685	0.156053	10.7778
Q8IWB6	SgK307	0.989987	0.966576	1.95656	1.94954	2.39171	2.39171	0	3
P16066	ANP[alpha]	0.978903	0.966576	1.94548	1.91736	1.85134	1.83249	0.0542366	20.8889
Q96GD4	AurB/Aur1	0.789722	0.966576	1.7563	1.78473	2.11845	2.2172	0.152795	4.11111
Q14164	IKK[epsilon]	0.801783	0.966576	1.76836	1.76246	2.02647	2.01054	0.0316224	5.77778
O96017	CHK2	0.785684	0.966576	1.75226	1.7065	1.82289	1.83266	0.0353181	19.4444
O15075	DCAMKL1	0.699318	0.966576	1.66589	1.67432	2.02812	2.02812	0	4
P31749	Akt1/PKB[alpha]	0.772523	0.966576	1.7391	1.64436	1.75519	1.75559	0.067863	27.4444
Q05655	PKC[delta]	0.616842	0.966576	1.58342	1.58637	1.75179	1.75866	0.0110304	21.7778
O14757	CHK1	0.607613	0.966576	1.57419	1.56518	1.8588	1.85097	0.0447446	8
P31751	Akt2/PKB[beta]	0.594564	0.966576	1.56114	1.54497	1.6984	1.70839	0.102114	25
O15264	p38[delta]	0.633912	0.966576	1.60049	1.50119	1.81156	1.75773	0.208986	12.4444
O95819	HGK/ZC1	0.493465	0.966576	1.46004	1.48657	1.78641	1.82945	0.133129	4.57143
Q9BWU1	CDK11	0.511149	0.966576	1.47773	1.47242	1.86405	1.86405	0	3
Q13237	PKG2	0.501441	0.966576	1.46802	1.45872	1.68451	1.68421	0.0163368	33
O75116	ROCK2	0.498618	0.966576	1.46519	1.4507	1.79856	1.77935	0.125259	4.8
Q15759	p38[beta]	0.468293	0.966576	1.43487	1.44544	1.80344	1.86141	0.0945198	4.6
O94921	PFTAIRE1	0.451141	0.966576	1.41772	1.42003	1.776	1.776	0	3
Q9UKE5	TNIK/ZC2	0.439863	0.966576	1.40644	1.40787	1.74869	1.74869	0	3
Q00532	CDKL1	0.528361	0.966576	1.49494	1.40333	1.86515	1.76472	0.283705	4
Q9P1W9	Pim2	0.448327	0.966576	1.4149	1.38679	1.66081	1.66065	0.0195444	36.1111
P23443	p70S6K	0.507778	0.966576	1.47435	1.37108	1.70082	1.69705	0.0951338	16.2222
Q00534	CDK6	0.397991	0.966576	1.36457	1.35805	1.70447	1.68452	0.0598444	3.88889
Q9Y6S9	RSKL2	0.382626	0.966576	1.3492	1.34756	1.66899	1.66899	0	3
P11802	CDK4	0.407377	0.966576	1.37395	1.34748	1.70412	1.68452	0.0588089	4.22222
Q02156	PKC[epsilon]	0.319837	0.966576	1.28641	1.34333	1.55626	1.64857	0.212902	18.5556
Q9UBS0	p70S6K[beta]	0.323211	0.966576	1.28979	1.33921	1.63284	1.66282	0.0699032	23.7778
O15111	IKK[alpha]	0.368754	0.966576	1.33533	1.33311	1.64498	1.62077	0.0363093	3.66667
P45983	JNK1	0.321455	0.966576	1.28803	1.31724	1.62222	1.65076	0.056976	18.6667
P53779	JNK3	0.321715	0.966576	1.28829	1.31724	1.61862	1.65076	0.0559617	18.3333
P11309	Pim1	0.318008	0.966576	1.28458	1.30006	1.62019	1.6284	0.0121747	57.8889
P49137	MAPKAPK2	0.366994	0.966576	1.33357	1.28715	1.6456	1.6214	0.0448772	25.7778
Q04759	PKC[theta]	0.283747	0.966576	1.25032	1.27638	1.57846	1.60873	0.102949	20.3333
P49674	CK1[epsilon]	0.308035	0.966576	1.27461	1.27461	1.52471	1.52471	NA	3
P05129	PKC[gamma]	0.316226	0.966576	1.2828	1.25057	1.60939	1.58129	0.0457673	14.1111
O75676	MSK2	0.282093	0.966576	1.24867	1.24394	1.50286	1.50286	0	3
Q8NI60	ADCK3	0.241469	0.966576	1.20804	1.22464	1.49893	1.56983	0.109094	7.77778
Q86V86	Pim3	0.28334	0.966576	1.24992	1.21994	1.61132	1.60678	0.0167001	54
Q13153	PAK1	0.254124	0.966576	1.2207	1.2153	1.52747	1.52747	0	6
O43293	DAPK3	0.244125	0.966576	1.2107	1.2107	1.43126	1.43126	NA	3
Q8TD08	ERK7	0.242604	0.966576	1.20918	1.20918	1.43208	1.43208	NA	3
Q16644	MAPKAPK3	0.276014	0.966576	1.24259	1.19572	1.60682	1.58875	0.0422013	29.4444
P24723	PKC[eta]	0.179259	0.966576	1.14584	1.19133	1.45511	1.55241	0.159252	13.5556
Q15131	CDK10	0.214622	0.966576	1.1812	1.18698	1.45987	1.48719	0.0507464	5.11111
P50613	CDK7	0.288258	0.966576	1.25483	1.177	1.57401	1.55619	0.143536	10.2222
P10398	ARAF	0.200562	0.966576	1.16714	1.17139	1.35602	1.35602	0	3
P15056	BRAF	0.199283	0.966576	1.16586	1.17139	1.3582	1.35602	0.00655312	3.11111
Q13976	PKG1	0.224099	0.966576	1.19068	1.1418	1.54526	1.57041	0.102178	37
O14920	IKK[beta]	0.176365	0.966576	1.14294	1.1405	1.34688	1.34585	0.049746	3.66667
Q13535	ATR	0.181941	0.966576	1.14852	1.13921	1.42921	1.41844	0.0322909	5.88889
P17252	PKC[alpha]	0.1493	0.966576	1.11588	1.11166	1.52461	1.52618	0.0147353	28.6667
P53778	p38[gamma]	0.156072	0.966576	1.12265	1.11045	1.38171	1.36501	0.116128	7
P45984	JNK2	0.183468	0.966576	1.15004	1.10804	1.49925	1.47254	0.0908599	14.6667
Q15349	RSK1/p90RSK	0.13658	0.966576	1.10316	1.10444	1.34318	1.34318	0	6
Q15139	PKD1	0.130079	0.966576	1.09665	1.0997	1.33389	1.33389	0	6
O60285	NuaK1	0.126358	0.966576	1.09293	1.095	1.19237	1.19237	0	3
Q96Q40	PFTAIRE2	0.129089	0.966576	1.09567	1.09267	1.33826	1.3428	0.0176947	5.77778
P06493	CDC2/CDK1	0.215438	0.966576	1.18201	1.08805	1.49732	1.4236	0.12531	10.3333
P27361	ERK1	0.136604	0.966576	1.10318	1.08348	1.42246	1.43099	0.0977745	12.6667
Q00526	CDK3	0.129498	0.966576	1.09607	1.08235	1.37476	1.35909	0.0915956	8.55556
P41743	PKC[iota]	0.209823	0.966576	1.1764	1.07896	1.48232	1.42523	0.147085	13.3333
O00141	SGK1	0.110412	0.966576	1.07699	1.07671	1.15104	1.15104	0	3
O75582	MSK1	0.104752	0.966576	1.07133	1.07671	1.32301	1.32301	0	8
P04049	RAF1	0.115784	0.966576	1.08236	1.07671	1.31272	1.3149	0.0254508	6.33333
Q16566	CaMK4	0.116477	0.966576	1.08305	1.07671	1.40634	1.38547	0.0368292	12.4444
Q15418	RSK3	0.104526	0.966576	1.0711	1.07448	1.36592	1.36592	0	10
Q00535	CDK5	0.109706	0.966576	1.07628	1.07337	1.28309	1.28309	0	6
P68400	CK2[alpha]1	0.0981646	0.966576	1.06474	1.0624	1.10167	1.10167	0	3
Q13464	ROCK1	0.0783266	0.88645	0.964776	1.0496	1.14545	1.22807	0.170189	4.71429
P50750	CDK9	0.0875385	0.966576	1.05411	1.04333	1.25947	1.24023	0.0288649	6.66667
Q16512	PKN1/PRK1	0.118779	0.966576	1.08536	1.03716	1.21373	1.09879	0.210335	5
P51812	RSK2	0.0722558	0.966576	1.03883	1.03512	1.25665	1.25665	0	8
Q9UHD2	TBK1	0.228784	0.766821	0.995605	1.0341	1.25081	1.07871	0.492836	3.88889
P24941	CDK2	0.0580381	0.966576	1.02461	1.02308	1.28211	1.30557	0.0333705	11.5556
P41279	COT	0.034653	0.966576	1.00123	1.00185	0.876473	0.876473	0	3
Q00537	PCTAIRE2	0.033389	0.966576	0.999965	0.999965	0.868308	0.868308	NA	3
O14965	AurA/Aur2	0.0327362	0.966576	0.999312	0.994373	1.01187	0.983972	0.0836924	5.11111
P05771	PKC[beta]	0.0249446	0.966576	0.991521	0.989768	1.12882	1.12882	0	9
Q13164	ERK5	0.0322221	0.916637	0.948859	0.982499	1.10768	1.12758	0.198218	10
P28482	ERK2	0.0317831	0.966576	0.998359	0.979805	1.20282	1.18796	0.0818102	13.1111
Q92772	CDKL2	0.0693052	0.732873	0.802179	0.766021	1.01299	1.04786	0.0854315	3.16667
O76039	CDKL5	0.0562734	0.791299	0.847572	0.753801	1.05972	0.95613	0.222383	5875
P49841	GSK3[beta]	0.0695757	0.717293	0.786869	0.749619	1.09947	1.08751	0.0358709	3.88889
P49840	GSK3[alpha]	0.0525752	0.686133	0.738708	0.738699	0.975446	0.975446	0	3
Q9UPZ9	ICK	0.0435512	0.686133	0.729684	0.729964	0.905693	0.905693	0	3
Q05513	PKC[zeta]	0.0196837	0.748454	0.768137	0.701156	1.04864	1.0068	0.0830552	7.55556
Q96L96	AlphaK1	0.032453	0.517126	0.549579	0.549579	0.856828	0.856828	0	3
